# Supplementary material for: Lipid nanoparticles with PEG-variant surface modifications mediate genome editing in the mouse retina
Source: Nat Commun. 2023 Oct 13;14:6468. doi: 10.1038/s41467-023-42189-3 (PMC10575971; doi:10.1038/s41467-023-42189-3)
Supplement: Supplementary file 4 — Source Data [file 41467_2023_42189_MOESM4_ESM.xlsx]

## Sheet: Figure 1C
	Figure 1C
		Size (nm)			PDI			N=3
	LNP	87.73	83.41	80.97	0.171	0.198	0.199
	LNPa	63.67	63.87	63.36	0.177	0.142	0.139
	LNPx	86.31	86.44	83.6	0.206	0.204	0.197
	LNPz	74.69	77.13	74.37	0.079	0.112	0.095

## Sheet: Figure 1D
	Figure 1D
		Cre mRNA EE%, N=3
	LNP	96.1996	96.1637	96.2
	LNPa	95.4984	95.7682	95.6
	LNPx	96.5654	96.5229	96.5
	LNPz	96.19	96.18	96.19

## Sheet: Figure 1E
	Figure 1E
	cre mRNA encapsulated LNPs, Zeta potential (mV), N=3
	LNP	-2.86	-3	-3.47
	LNPa	4.06	5.5	6.3
	LNPx	-12.3	-12.4	-13.9
	LNPz	-6.84	-7.13	-7.72

## Sheet: Figure 2G
Figure 2G
tdTomato Fluorescence intensity in Fundus (N=6-14)
	LNP	LNPa	LNPx	LNPz
	50.7708	85.3558	66.6888	30.3148
	31.4708	14.7958	122.136	22.0668
	67.6748	101.057	70.0358	71.6098
	32.0688	36.5348	68.3098	45.0078
	38.4908	8.07683	105.299	53.6468
	30.8778	5.81383	116.135	13.3488
	109.653		87.4268	100.277
	71.6228		93.8468	95.0288
	56.4718		60.6068	140.768
	82.9968		95.1038	84.1818
			92.9228	48.8148
			91.6158
			97.1178
			77.5938

## Sheet: Figure 2H
	Fugure 2H
	% tdTomato+ PRs in ONL
	LNP	LNPa	LNPx	LNPz
	0	0.0851675	0.323864	0.154381
	0	0	0.227931	0.111364
	0	0.00694444	0.332152	0.219535
	0.00364299	0	0.412238	0.174518
	0	0.0837209	0.470472	0.164179
	0	0.0200348	0.163803
			0.0594059
			0.160532

## Sheet: Figure 4A
	Figure 4A
			mCherry encapsulated LNPs
		Size (nm)			PDI			N=3
	LNP	75.84	74.09	73.73	0.156	0.085	0.122
	LNPa	70.91	70.42	69.83	0.084	0.09	0.112
	LNPx	56.89	59.15	58.11	0.131	0.098	0.083
	LNPz	64.35	64.91	64.59	0.087	0.058	0.013

## Sheet: Figure 4B
	Figure 4B
		mCherry mRNA EE%, N=3
	LNP	94.8	94.79	94.8
	LNPa	95.36	95.45	95.4
	LNPx	96.42	96.01	96.2
	LNPz	97.68	97.66	97.7

## Sheet: Figure 4H
	Figure 4H
		Mean fluorescence intensity (mCherry quantification in ONL), N=4
	LNP	11.939	2.779	1.759	9.303
	LNPa	5.571	19.431	12.559	5.475
	LNPx	22.152	44.137	38.312	21.698
	LNPz	15.899	26.54	33.006	23.808

## Sheet: Figure 5E
	Figure 5E
		Tdtom fluorescence intensity (fundus), N=8-18
	Cas9-sgGFP	Cas9-sgAi9
	4.197	22.446
	23.788	19.283
	25.26	39.642
	22.993	29.86
	23.604	26.63
	23.493	40.018
	2.623	34.862
	16.148	46.848
		28.536
		59.511
		24.828
		33.124
		23.652
		25.624
		29.928
		25.456
		24.275
		25.055

## Sheet: Figure 5G
	Figure 5G
	% area of tdTomato positive RPE cells within the treated retina (N=9)
	Cas9-sgGFP	Cas9-sgAi9
	0	14
	0	21.71
	0	18.18
	0.00512736	27.61
	0	27.41
	0	11.92
	0	12.39
	0.00115425	11.78
	0	27.54

[truncated: 6 more sheets: Figure 5H, Figure S1F, Figure S1G, Figure S2A, Figure S2B, Figure S5]
